# Supplementary material for: Animal Assisted Activities (AAAs) with Dogs in a Dialysis Center in Southern Italy: Evaluation of Serotonin and Oxytocin Values in Involved Patients
Source: Biomedicines. 2025 Nov 29;13(12):2944. doi: 10.3390/biomedicines13122944 (PMC12731044; doi:10.3390/biomedicines13122944)
Supplement: Supplementary file 1 [file biomedicines-13-02944-s001.zip]

Archive with 1 entries (1 files):
- biomedicines-3933105-supplementary.pdf
